# Supplementary material for: Urbanization and cardiovascular health among Indigenous groups in Brazil
Source: Commun Med (Lond). 2023 Feb 2;3:17. doi: 10.1038/s43856-023-00239-3 (PMC9895427; doi:10.1038/s43856-023-00239-3)
Supplement: Supplementary file 1 — Supplementary Data 1 [file 43856_2023_239_MOESM1_ESM.xlsx]

## Sheet: Planilha1
Parameter	Male (n=354; 35·4%)				Female (n=645; 64·6%)
(n=999)	Fulni-ô	Truká	Control group	p	Fulni-ô	Truká	Control group	p
	(n=106)	(n=134)	(n=114)		(n=197)	(n=202)	(n=246)
BMI groups
Underweight	0	0	0	0·136 (3)	1 (0·5%)	0	1 (0·4%)	0·059 (1)
Normal	29 (27·4%)	38 (28·4%)	36 (31·6%)		55 (28·0%)	46 (22·8%)	37 (15·0%)
Overweight	55 (51·9%)	54 (40·3%)	35 (30·7%)		76 (38·6%)	73 (36·1%)	87 (35·4%)
Obesity (I· II and III)	22 (20·7%)	41 (30·6%)	43 (37·7%)	0·033 (3)	65 (32·9%)	85 (42·1%)	121 (49·2%)	<0·001 (1)
								<0·001 (1a)
(n=933)	Fulni-ô	Truká	Control group (n=109)	p	Fulni-ô	Truká	Control group	p
	(n=100)	(n=124)			(n=188)	(n=192)	(n=220)
NC (cm)	37·0; 4·4	37·0; 5·0	35·0; 4·4	0·011 (1)	36·7±3·8	36·9±4·1	36·1±3·8	0·050(2)
(median; IQR)					36·2; 5·0	36·5; 5·0	35·2; 5·0
Abnormal NC – n (%)	79 (68·8%)	90 (72·6%)	75 (68·8%)	0·245 (3)	136 (72·3%)	142 (73·9%)	151 (68·6%)	0·468 (1)
WC (cm)	92·0; 11·5	96·0; 16·0	95·0; 17·2	0·059 (1)	90·0; 16·0	90·0; 16·0	95·0; 13·0	<0·001(2)
(median; IQR)
Abnormal WC – n (%)	40 (40·0%)	80 (64·1%)	61 (55·9%)	0·017 (3)	135 (81·8%)	181 (90·9%)	224 (93·7%)	<0·001 (1)
HC (cm)	100·0; 12·0	101·0; 13·0	101·0; 12·0	0·977 (1)	100·0; 14·0	103·0; 15·0	101·0; 13·0	0·241(2)
(median; IQR)
Abnormal WHC – n (%)	36(40·0%)	54 (44·2%)	50 (49·0%)	0·453 (3)	95 (60·1%)	129 (67·7%)	162 (75·3%)	0·007 (1)
n=944	Fulni-ô	Truká	Non-Indigenous(n=111)	p	Fulni-ô	Truká	Non-Indigenous	p
	(n=96)	(n=133)			(n=162)	(n=202)	(n=240)
SBP	129·0; 19·2	136·5; 26·0	134·0; 22·0	0·002(1)	121·0; 25·7	132·0; 31·0	132·5; 27·0	<0·001(2)
(median; IQR)
DBP	78·0; 12·5	80·0; 15·0	81·0; 12·0	0·535	75·0; 13·7	80·5; 17·7	80·0; 14·0	<0·001(2)
(median; IQR)
MAP	95·0; 13·5	98·0; 17·7	98·7; 12·9	<0·001(2)	91·3; 17·7	98·8; 20·5	98·8; 20·8	<0·001(2)
(median; IQR)
n=904	Fulni-ô	Truká	Non-Indigenous (n=107)	P	Fulni-ô	Truká	Non-Indigenous	p
	(n=95)	(n=134)			(n=159)	(n=194)	(n=215)
ABI	1·00; 0·10	1·10; 0·10	1·10; 0·20	<0·088(2)	1·00; 0·10	1·10; 0·10	1·00; 0·10	<0·091(2)
(median; IQR)
Abnormal ABI – n (%)	3 (3·2%)	8 (5·6%)	8 (7·5%)	0·406 (1)	11 (6·8%)	10 (5·1%)	16 (7·4%)	0·624 (1)
