# Supplementary material for: Urbanization and cardiovascular health among Indigenous groups in Brazil
Source: Commun Med (Lond). 2023 Feb 2;3:17. doi: 10.1038/s43856-023-00239-3 (PMC9895427; doi:10.1038/s43856-023-00239-3)
Supplement: Supplementary file 2 — Supplementary Data 2 [file 43856_2023_239_MOESM2_ESM.xlsx]

## Sheet: Planilha1
Hypertension				Uncontrolled blood pressure
	Male and Female	Male	Female	Male and Female	Male	Female
Total population	29.1	24.0	32.0	37.5	40.0	36.1
Fulni-ô Indigenous	18.2	9.4	22.8	22.9	27.1	20.4
Truká Indigenous	33.9	29.8	36.6	45.4	48.9	43.1
Control Group	33.8	30.7	35.4	40.7	40.6	40.8
	Male and Female	Male	Female
Total population	7.2	5.6	7.8
Fulni-ô Indigenous	8.2	7.5	8.6
Truká Indigenous	6.8	4.5	8.4
Control Group	6.1	5.2	6.5
	Control group		Fulni-ô		Truká		Total
	N	%	N	%	N	%	N	%
Underweight	1	0.3	1	0.3	0	0.0	2	0.2
Normal weight	73	20.3	84	26.7	84	24.8	241	23.7
Pre-obesity	122	33.9	131	41.6	127	37.5	380	37.3
Obesity	164	45.6	87	27.6	125	37.7	376	36.9
